# Supplementary material for: Partnering with Communities to Understand Social Determinants of Health (SDoH) Impacts on Access to Shared Micromobility
Source: Int J Environ Res Public Health. 2024 Nov 8;21(11):1488. doi: 10.3390/ijerph21111488 (PMC11593566; doi:10.3390/ijerph21111488)
Supplement: Supplementary file 1 [file ijerph-21-01488-s001.zip]

Archive with 1 entries (1 files):
- ijerph-3231843-supplementary.pdf
